# Supplementary material for: A Machine Learning Approach for Predicting 30-Day Hospital Readmission in Patients with Diabetes
Source: Healthcare (Basel). 2026 Apr 28;14(9):1185. doi: 10.3390/healthcare14091185 (PMC13163415; doi:10.3390/healthcare14091185)
Supplement: Supplementary file 1 [file healthcare-14-01185-s001.zip]

Archive with 1 entries (1 files):
- healthcare-4216950-supplementary.pdf
